# Supplementary material for: Clinicopathological Profiles Associated with Discordant RAS Mutational Status between Liquid and Tissue Biopsies in a Real-World Cohort of Metastatic Colorectal Cancer
Source: Cancers (Basel). 2023 Jul 12;15(14):3578. doi: 10.3390/cancers15143578 (PMC10377339; doi:10.3390/cancers15143578)
Supplement: Supplementary file 1 [file cancers-15-03578-s001.zip]

Archive with 1 entries (1 files):
- cancers-2464769-supplementary.pdf
